# Supplementary material for: Supersaturation and Solubilization upon In Vitro Digestion of Fenofibrate Type I Lipid Formulations: Effect of Droplet Size, Surfactant Concentration and Lipid Type
Source: Pharmaceutics. 2021 Aug 18;13(8):1287. doi: 10.3390/pharmaceutics13081287 (PMC8399075; doi:10.3390/pharmaceutics13081287)
Supplement: Supplementary file 1 [file pharmaceutics-13-01287-s001.zip]

Archive with 1 entries (1 files):
- pharmaceutics-1337307-supplementary.pdf
